# Supplementary material for: Profiles of Sterigmatocystin and Its Metabolites during Traditional Chinese Rice Wine Processing
Source: Biosensors (Basel). 2022 Apr 1;12(4):212. doi: 10.3390/bios12040212 (PMC9028121; doi:10.3390/bios12040212)
Supplement: Supplementary file 1 [file biosensors-12-00212-s001.zip]

Archive with 1 entries (1 files):
- biosensors-1648422-supplementary.pdf
